# Supplementary material for: Phenotypic Variability and Genetic Diversity Analysis of Chickpea (Cicer arietinum L.) Germplasm Resources
Source: Plants (Basel). 2025 Dec 21;15(1):24. doi: 10.3390/plants15010024 (PMC12787424; doi:10.3390/plants15010024)
Supplement: Supplementary file 1 [file plants-15-00024-s001.zip]

Archive with 1 entries (1 files):
- plants-4007959-supplementary.xlsx
