# Supplementary material for: Phenotypic Variability and Genetic Diversity Analysis of Chickpea (Cicer arietinum L.) Germplasm Resources
Source: Plants (Basel). 2025 Dec 21;15(1):24. doi: 10.3390/plants15010024 (PMC12787424; doi:10.3390/plants15010024)
Supplement: Supplementary file 1 [file plants-15-00024-s001.zip › plants-4007959-supplementary.xlsx]

## Sheet: Sheet1
Sorting Sequence Number	Number	Origin	Type（kabuli or desi）	Comprehensive score
1	YZD001	Aksu, Xinjiang, China	kabuli	0.179467
2	YZD002	The former Soviet Union	desi	0.19126
3	YZD003	Aksu, Xinjiang, China	kabuli	0.118841
4	YZD004	ICARDA	kabuli	0.16498
5	YZD005	ICARDA	kabuli	0.30878
6	YZD006	ICARDA	desi	0.189388
7	YZD007	ICARDA	kabuli	0.167521
8	YZD008	ICARDA	kabuli	0.184198
9	YZD009	ICARDA	kabuli	0.212566
10	YZD010	ICARDA	kabuli	0.34058
11	YZD011	ICARDA	kabuli	0.320187
12	YZD013	ICARDA	kabuli	0.332219
13	YZD014	ICARDA	kabuli	0.316266
14	YZD016	ICARDA	kabuli	0.303526
15	YZD017	ICARDA	kabuli	0.29996
16	YZD019	ICARDA	kabuli	0.318669
17	YZD023	ICARDA	kabuli	0.284705
18	YZD024	ICARDA	kabuli	0.289131
19	YZD027	ICARDA	kabuli	0.262932
20	YZD030	ICARDA	kabuli	0.226552
21	YZD032	ICARDA	kabuli	0.250543
22	YZD033	ICARDA	kabuli	0.213733
23	YZD034	ICARDA	kabuli	0.242768
24	YZD035	ICARDA	kabuli	0.223793
25	YZD037	ICARDA	kabuli	0.27085
26	YZD039	ICARDA	kabuli	0.3169
27	YZD041	ICARDA	kabuli	0.378341
28	YZD043	ICARDA	kabuli	0.338121
29	YZD044	ICARDA	kabuli	0.318401
30	YZD045	ICARDA	kabuli	0.2001
31	YZD046	National Crop Germplasm Resource Bank	kabuli	0.268507
32	YZD047	National Crop Germplasm Resource Bank	kabuli	0.276304
33	YZD049	ICARDA	kabuli	0.167196
34	YZD050	ICARDA	kabuli	0.315557
35	YZD051	Gansu Dingxi Dryland Farming Center, China	kabuli	0.311375
36	YZD052	nstitute of Variety and Resources, Chinese Academy of Agricultural Sciences	kabuli	0.313204
37	YZD054	Gansu Dingxi Dryland Farming Center, China	kabuli	0.32743
38	YZD055	Gansu Dingxi Dryland Farming Center, China	kabuli	0.332925
39	YZD056	National Crop Germplasm Resource Bank	kabuli	0.329107
40	YZD058	National Crop Germplasm Resource Bank	kabuli	0.27049
41	YZD059	National Crop Germplasm Resource Bank	kabuli	0.353989
42	YZD060	National Crop Germplasm Resource Bank	kabuli	0.368289
43	YZD061	National Crop Germplasm Resource Bank	kabuli	0.405988
44	YZD062	National Crop Germplasm Resource Bank	kabuli	0.402501
45	YZD063	National Crop Germplasm Resource Bank	kabuli	0.386818
46	YZD065	Gansu Dingxi Dryland Farming Center, China	desi	0.238551
47	YZD067	National Crop Germplasm Resource Bank	kabuli	0.300028
48	YZD068	Gansu Dingxi Dryland Farming Center, China	desi	0.250707
49	YZD070	Uzbekistan	kabuli	0.366571
50	YZD072	Tajikistan	kabuli	0.332183
51	YZD073	Tajikistan	kabuli	0.256137
52	YZD074	Tajikistan	kabuli	0.304283
53	YZD075	Tajikistan	kabuli	0.314172
54	YZD076	Türkiye	kabuli	0.319542
55	YZD077	Xinjiang, China	kabuli	0.429251
56	YZD078	Xinjiang, China	kabuli	0.26125
57	YZD079	Xinjiang, China	kabuli	0.260085
58	YZD080	Aksu, Xinjiang, China	kabuli	0.348799
59	YZD081	Kashgar, Xinjiang, China	kabuli	0.174711
60	YZD082	Mulei, Xinjiang, China	kabuli	0.374881
61	YZD083	Mulei, Xinjiang, China	kabuli	0.417359
62	YZD084	Mulei, Xinjiang, China	desi	0.246105
63	YZD085	Nepal	kabuli	0.43292
64	YZD087	Tajikistan	kabuli	0.188392
65	YZD088	Tajikistan	desi	0.154034
66	YZD089	Kazakhstan	kabuli	0.29865
67	YZD090	ICARDA	kabuli	0.235939
68	YZD091	ICARDA	kabuli	0.324172
69	YZD092	ICARDA	kabuli	0.236283
70	YZD093	ICARDA	kabuli	0.160925
71	YZD094	Gansu Dingxi Dryland Farming Center, China	desi	0.153504
72	YZD095	Gansu Dingxi Dryland Farming Center, China	desi	0.174424
73	YZD096	Gansu Dingxi Dryland Farming Center, China	desi	0.171173
74	YZD097	Gansu Dingxi Dryland Farming Center, China	desi	0.180897
75	YZD098	Gansu Dingxi Dryland Farming Center, China	desi	0.22578
76	YZD102	Gansu Dingxi Dryland Farming Center, China	desi	0.296197
77	YZD104	Gansu Dingxi Dryland Farming Center, China	desi	0.307557
78	YZD105	Gansu Dingxi Dryland Farming Center, China	desi	0.24703
79	YZD106	Gansu Dingxi Dryland Farming Center, China	desi	0.226463
80	YZD107	ICARDA	kabuli	0.201231
81	YZD108	Kazakhstan	desi	0.367583
82	YZD109	ICARDA	desi	0.442274
83	YZD111	ICARDA	kabuli	0.159274
84	YZD112	Kazakhstan	kabuli	0.274861
85	YZD113	Kazakhstan	kabuli	0.264535
86	YZD114	Kazakhstan	kabuli	0.311942
87	YZD115	Kazakhstan	desi	0.32901
88	YZD116	Tajikistan	desi	0.277515
89	YZD117	Tajikistan	kabuli	0.234267
90	YZD118	Tajikistan	kabuli	0.253478
91	YZD119	Tajikistan	kabuli	0.223686
92	YZD120	Tajikistan	kabuli	0.272827
93	YZD121	Tajikistan	kabuli	0.246045
94	YZD122	Tajikistan	desi	0.225566
95	YZD123	Tajikistan	kabuli	0.291708
96	YZD124	Tajikistan	kabuli	0.247817
97	YZD125	Tajikistan	kabuli	0.319477
98	YZD126	Tajikistan	kabuli	0.220664
99	YZD127	Tajikistan	kabuli	0.280108
100	YZD128	Tajikistan	kabuli	0.304205
101	YZD129	Tajikistan	kabuli	0.240092
102	YZD130	Tajikistan	kabuli	0.240396
103	YZD131	Tajikistan	kabuli	0.379015
104	YZD132	Tajikistan	desi	0.243389
105	YZD134	Kyrgyzstan	kabuli	0.335061
106	YZD135	Kyrgyzstan	kabuli	0.26008
107	YZD136	South Africa	kabuli	0.279925
108	YZD137	Tajikistan	kabuli	0.295226
109	YZD138	Uzbekistan	kabuli	0.312315
110	YZD139	Uzbekistan	kabuli	0.309265
111	YZD140	Uzbekistan	kabuli	0.241952
112	YZD141	Uzbekistan	kabuli	0.330581
113	YZD142	Uzbekistan	kabuli	0.338101
114	YZD143	Tajikistan	desi	0.275425
115	YZD144	Tajikistan	desi	0.273037
116	YZD145	Tajikistan	desi	0.278736
117	YZD110	Mulei, Xinjiang, China	desi	0.375861
118	YZD355	Mulei, Xinjiang, China	kabuli	0.344975
119	YZD234	Mulei, Xinjiang, China	desi	0.0659878
120	YZD133	Tajikistan	kabuli	0.483451
121	YZD146	Mulei, Xinjiang, China	desi	0.100515
122	YZD147	Tajikistan	kabuli	0.384308
123	YZD148	National Crop Germplasm Resource Bank	desi	0.14211
124	YZD149	National Crop Germplasm Resource Bank	desi	0.129692
125	YZD150	National Crop Germplasm Resource Bank	desi	0.0979554
126	YZD151	National Crop Germplasm Resource Bank	desi	0.173645
127	YZD152	National Crop Germplasm Resource Bank	kabuli	0.214077
128	YZD153	National Crop Germplasm Resource Bank	desi	0.032035
129	YZD154	National Crop Germplasm Resource Bank	desi	0.165592
130	YZD155	National Crop Germplasm Resource Bank	desi	0.092289
131	YZD156	National Crop Germplasm Resource Bank	desi	0.145176
132	YZD157	National Crop Germplasm Resource Bank	desi	0.145216
133	YZD158	National Crop Germplasm Resource Bank	desi	0.195051
134	YZD159	National Crop Germplasm Resource Bank	desi	0.100185
135	YZD160	National Crop Germplasm Resource Bank	desi	0.0415409
136	YZD161	National Crop Germplasm Resource Bank	desi	0.0895436
137	YZD162	National Crop Germplasm Resource Bank	desi	0.0128821
138	YZD163	National Crop Germplasm Resource Bank	desi	0.171767
139	YZD164	National Crop Germplasm Resource Bank	desi	0.190869
140	YZD165	National Crop Germplasm Resource Bank	desi	0.181636
141	YZD166	National Crop Germplasm Resource Bank	desi	0.187909
142	YZD167	National Crop Germplasm Resource Bank	kabuli	0.130991
143	YZD168	National Crop Germplasm Resource Bank	desi	0.0820867
144	YZD169	National Crop Germplasm Resource Bank	kabuli	0.178914
145	YZD170	National Crop Germplasm Resource Bank	desi	0.189751
146	YZD171	National Crop Germplasm Resource Bank	kabuli	0.166843
147	YZD172	National Crop Germplasm Resource Bank	desi	0.110028
148	YZD173	National Crop Germplasm Resource Bank	desi	0.115875
149	YZD174	National Crop Germplasm Resource Bank	desi	0.0609471
150	YZD175	National Crop Germplasm Resource Bank	desi	0.222862
151	YZD176	National Crop Germplasm Resource Bank	kabuli	0.226994
152	YZD177	National Crop Germplasm Resource Bank	desi	0.0750181
153	YZD178	National Crop Germplasm Resource Bank	desi	0.0875939
154	YZD179	National Crop Germplasm Resource Bank	desi	0.0754209
155	YZD180	National Crop Germplasm Resource Bank	desi	0.170782
156	YZD181	National Crop Germplasm Resource Bank	desi	0.154732
157	YZD182	National Crop Germplasm Resource Bank	desi	0.0870473
158	YZD183	National Crop Germplasm Resource Bank	desi	0.161622
159	YZD184	National Crop Germplasm Resource Bank	desi	0.0844594
160	YZD185	National Crop Germplasm Resource Bank	desi	0.0859919
161	YZD186	National Crop Germplasm Resource Bank	desi	0.06684
162	YZD187	National Crop Germplasm Resource Bank	kabuli	0.246229
163	YZD188	National Crop Germplasm Resource Bank	desi	0.157744
164	YZD189	National Crop Germplasm Resource Bank	desi	0.111997
165	YZD190	National Crop Germplasm Resource Bank	desi	0.109175
166	YZD191	National Crop Germplasm Resource Bank	desi	0.0771255
167	YZD192	National Crop Germplasm Resource Bank	desi	0.0795474
168	YZD193	National Crop Germplasm Resource Bank	kabuli	0.259362
169	YZD194	National Crop Germplasm Resource Bank	desi	0.0698293
170	YZD195	National Crop Germplasm Resource Bank	desi	0.126104
171	YZD196	National Crop Germplasm Resource Bank	desi	0.0724546
172	YZD197	National Crop Germplasm Resource Bank	desi	0.0907857
173	YZD198	National Crop Germplasm Resource Bank	desi	0.0889339
174	YZD199	India	kabuli	0.335616
175	YZD200	India	kabuli	0.241584
176	YZD201	India	kabuli	0.255349
177	YZD202	India	kabuli	0.203517
178	YZD203	India	kabuli	0.31804
179	YZD204	India	kabuli	0.305491
180	YZD205	India	kabuli	0.25153
181	YZD206	India	kabuli	0.35578
182	YZD207	India	kabuli	0.281922
183	YZD208	India	kabuli	0.31758
184	YZD209	India	kabuli	0.374111
185	YZD210	India	kabuli	0.35739
186	YZD211	India	kabuli	0.362806
187	YZD212	India	kabuli	0.374799
188	YZD213	India	kabuli	0.317772
189	YZD214	India	kabuli	0.296448
190	YZD215	India	kabuli	0.352202
191	YZD216	India	kabuli	0.30732
192	YZD217	India	kabuli	0.351435
193	YZD218	India	kabuli	0.370376
194	YZD219	India	kabuli	0.327739
195	YZD220	India	kabuli	0.350178
196	YZD221	India	kabuli	0.331246
197	YZD222	India	kabuli	0.318976
198	YZD223	India	kabuli	0.30825
199	YZD224	India	kabuli	0.294736
200	YZD225	India	kabuli	0.361169
201	YZD226	India	kabuli	0.235173
202	YZD227	India	kabuli	0.358566
203	YZD228	India	kabuli	0.319453
204	YZD229	India	kabuli	0.307895
205	YZD230	India	kabuli	0.3197
206	YZD231	India	kabuli	0.350549
207	YZD232	India	kabuli	0.335219
208	YZD233	India	kabuli	0.390283
209	YZD235	Mulei, Xinjiang, China	kabuli	0.38187
210	YZD236	National Crop Germplasm Resource Bank	kabuli	0.339527
211	YZD237	National Crop Germplasm Resource Bank	kabuli	0.295437
212	YZD238	National Crop Germplasm Resource Bank	kabuli	0.304753
213	YZD239	National Crop Germplasm Resource Bank	kabuli	0.332667
214	YZD240	National Crop Germplasm Resource Bank	kabuli	0.327076
215	YZD241	National Crop Germplasm Resource Bank	kabuli	0.380146
216	YZD242	National Crop Germplasm Resource Bank	kabuli	0.355447
217	YZD243	National Crop Germplasm Resource Bank	kabuli	0.340898
218	YZD244	National Crop Germplasm Resource Bank	kabuli	0.278384
219	YZD245	National Crop Germplasm Resource Bank	kabuli	0.346992
220	YZD246	National Crop Germplasm Resource Bank	kabuli	0.273693
221	YZD247	National Crop Germplasm Resource Bank	kabuli	0.330395
222	YZD248	National Crop Germplasm Resource Bank	kabuli	0.404112
223	YZD249	National Crop Germplasm Resource Bank	kabuli	0.346642
224	YZD250	National Crop Germplasm Resource Bank	kabuli	0.275499
225	YZD251	National Crop Germplasm Resource Bank	kabuli	0.276008
226	YZD252	National Crop Germplasm Resource Bank	kabuli	0.308516
227	YZD253	National Crop Germplasm Resource Bank	kabuli	0.322796
228	YZD254	National Crop Germplasm Resource Bank	kabuli	0.373345
229	YZD255	National Crop Germplasm Resource Bank	kabuli	0.210291
230	YZD256	National Crop Germplasm Resource Bank	kabuli	0.326638
231	YZD257	National Crop Germplasm Resource Bank	kabuli	0.389007
232	YZD258	National Crop Germplasm Resource Bank	kabuli	0.301766
233	YZD259	National Crop Germplasm Resource Bank	kabuli	0.332415
234	YZD260	National Crop Germplasm Resource Bank	kabuli	0.36862
235	YZD261	National Crop Germplasm Resource Bank	kabuli	0.345851
236	YZD262	National Crop Germplasm Resource Bank	kabuli	0.369196
237	YZD263	National Crop Germplasm Resource Bank	kabuli	0.377239
238	YZD264	National Crop Germplasm Resource Bank	kabuli	0.347846
239	YZD265	National Crop Germplasm Resource Bank	kabuli	0.290612
240	YZD266	National Crop Germplasm Resource Bank	kabuli	0.323871
241	YZD267	National Crop Germplasm Resource Bank	kabuli	0.325947
242	YZD268	National Crop Germplasm Resource Bank	kabuli	0.35536
243	YZD269	National Crop Germplasm Resource Bank	kabuli	0.356488
244	YZD270	National Crop Germplasm Resource Bank	kabuli	0.308133
245	YZD271	National Crop Germplasm Resource Bank	kabuli	0.318267
246	YZD272	National Crop Germplasm Resource Bank	kabuli	0.329185
247	YZD273	National Crop Germplasm Resource Bank	kabuli	0.282682
248	YZD274	National Crop Germplasm Resource Bank	kabuli	0.340791
249	YZD275	National Crop Germplasm Resource Bank	kabuli	0.304365
250	YZD276	National Crop Germplasm Resource Bank	kabuli	0.312666
251	YZD277	National Crop Germplasm Resource Bank	kabuli	0.305781
252	YZD278	National Crop Germplasm Resource Bank	kabuli	0.333555
253	YZD279	National Crop Germplasm Resource Bank	kabuli	0.323705
254	YZD280	National Crop Germplasm Resource Bank	kabuli	0.331273
255	YZD281	National Crop Germplasm Resource Bank	kabuli	0.297668
256	YZD282	National Crop Germplasm Resource Bank	kabuli	0.336715
257	YZD283	National Crop Germplasm Resource Bank	kabuli	0.314547
258	YZD284	National Crop Germplasm Resource Bank	kabuli	0.312272
259	YZD285	National Crop Germplasm Resource Bank	kabuli	0.303282
260	YZD286	National Crop Germplasm Resource Bank	kabuli	0.354339
261	YZD287	National Crop Germplasm Resource Bank	kabuli	0.335616
262	YZD288	National Crop Germplasm Resource Bank	kabuli	0.292648
263	YZD289	National Crop Germplasm Resource Bank	kabuli	0.305102
264	YZD290	National Crop Germplasm Resource Bank	kabuli	0.325148
265	YZD291	National Crop Germplasm Resource Bank	kabuli	0.331002
266	YZD292	National Crop Germplasm Resource Bank	kabuli	0.323481
267	YZD293	National Crop Germplasm Resource Bank	kabuli	0.261173
268	YZD294	National Crop Germplasm Resource Bank	kabuli	0.229379
269	YZD295	National Crop Germplasm Resource Bank	kabuli	0.260599
270	YZD296	National Crop Germplasm Resource Bank	kabuli	0.265964
271	YZD297	National Crop Germplasm Resource Bank	kabuli	0.276018
272	YZD298	National Crop Germplasm Resource Bank	kabuli	0.301152
273	YZD299	National Crop Germplasm Resource Bank	kabuli	0.331183
274	YZD300	National Crop Germplasm Resource Bank	kabuli	0.281717
275	YZD301	National Crop Germplasm Resource Bank	kabuli	0.301724
276	YZD302	National Crop Germplasm Resource Bank	kabuli	0.298222
277	YZD303	National Crop Germplasm Resource Bank	kabuli	0.295419
278	YZD304	National Crop Germplasm Resource Bank	kabuli	0.339454
279	YZD305	National Crop Germplasm Resource Bank	kabuli	0.302833
280	YZD306	National Crop Germplasm Resource Bank	kabuli	0.334419
281	YZD307	National Crop Germplasm Resource Bank	kabuli	0.28162
282	YZD308	National Crop Germplasm Resource Bank	kabuli	0.30087
283	YZD309	National Crop Germplasm Resource Bank	kabuli	0.262192
284	YZD310	National Crop Germplasm Resource Bank	kabuli	0.335563
285	YZD311	National Crop Germplasm Resource Bank	kabuli	0.0124638
286	YZD312	National Crop Germplasm Resource Bank	kabuli	0.297431
287	YZD313	National Crop Germplasm Resource Bank	kabuli	0.266483
288	YZD314	National Crop Germplasm Resource Bank	kabuli	0.273457
289	YZD315	National Crop Germplasm Resource Bank	kabuli	0.293991
290	YZD316	National Crop Germplasm Resource Bank	kabuli	0.282254
291	YZD317	National Crop Germplasm Resource Bank	kabuli	0.29598
292	YZD318	National Crop Germplasm Resource Bank	kabuli	0.325385
293	YZD319	National Crop Germplasm Resource Bank	kabuli	0.339453
294	YZD320	National Crop Germplasm Resource Bank	kabuli	0.323016
295	YZD321	National Crop Germplasm Resource Bank	kabuli	0.333403
296	YZD322	National Crop Germplasm Resource Bank	kabuli	0.282772
297	YZD323	National Crop Germplasm Resource Bank	kabuli	0.327616
298	YZD324	National Crop Germplasm Resource Bank	kabuli	0.251917
299	YZD325	National Crop Germplasm Resource Bank	kabuli	0.292805
300	YZD326	National Crop Germplasm Resource Bank	kabuli	0.357614
301	YZD327	National Crop Germplasm Resource Bank	kabuli	0.313416
302	YZD328	National Crop Germplasm Resource Bank	kabuli	0.345232
303	YZD329	National Crop Germplasm Resource Bank	kabuli	0.328352
304	YZD330	National Crop Germplasm Resource Bank	kabuli	0.302606
305	YZD331	National Crop Germplasm Resource Bank	kabuli	0.28426
306	YZD332	National Crop Germplasm Resource Bank	kabuli	0.368626
307	YZD333	National Crop Germplasm Resource Bank	kabuli	0.336404
308	YZD334	National Crop Germplasm Resource Bank	kabuli	0.291853
309	YZD335	National Crop Germplasm Resource Bank	kabuli	0.309818
310	YZD336	The United States	desi	0.153035
311	YZD337	The United States	desi	0.125555
312	YZD338	The United States	desi	0.105422
313	YZD339	The United States	desi	0.114388
314	YZD340	The United States	desi	0.116139
315	YZD341	The United States	desi	0.119166
316	YZD342	The United States	desi	0.0951389
317	YZD343	The United States	desi	0.121519
318	YZD344	The United States	desi	0.123071
319	YZD345	The United States	desi	0.113353
320	YZD346	The United States	desi	0.103032
321	YZD347	The United States	desi	0.116098
322	YZD348	The United States	desi	0.136431
323	YZD349	The United States	desi	0.0990394
324	YZD350	The United States	desi	0.136228
325	YZD351	The United States	desi	0.183731
326	YZD352	The United States	desi	0.213408
327	YZD353	India	kabuli	0.470915
328	YZD354	Mulei, Xinjiang, China	kabuli	0.408994
329	YZD356	Yunnan, China	kabuli	0.293825
330	YZD357	Yunnan, China	kabuli	0.354738
331	YZD358	Yunnan, China	kabuli	0.293195
332	YZD359	Yunnan, China	kabuli	0.415183
333	YZD360	Yunnan, China	kabuli	0.322155
334	YZD361	Yunnan, China	kabuli	0.245708
335	YZD022	ICARDA	kabuli	0.36624
336	YZD361	Tacheng, Xinjiang, China	kabuli	0.281223
337	YZD362	Tacheng, Xinjiang, China	kabuli	0.142783
338	YZD363	Aksu, Xinjiang, China	kabuli	0.29319
339	YZD364	Aksu, Xinjiang, China	kabuli	0.281958
340	YZD365	Changji Prefecture, Xinjiang, China	kabuli	0.162996
341	YZD366	Urumqi, Xinjiang, China	kabuli	0.216665
342	YZD367	Aksu, Xinjiang, China	kabuli	0.256905
343	YZD368	Aksu, Xinjiang, China	kabuli	0.321561
344	YZD369	Aksu, Xinjiang, China	kabuli	0.238373
345	YZD370	Kazakhstan	kabuli	0.19851
346	YZD371	Kazakhstan	kabuli	0.240022
347	YZD372	Tajikistan	kabuli	0.185626
348	YZD373	Tajikistan	kabuli	0.250348
349	YZD374	Tajikistan	kabuli	0.20669
350	YZD375	Tajikistan	kabuli	0.199618
351	YZD376	Tajikistan	kabuli	0.204235
352	YZD377	Tajikistan	kabuli	0.192352
353	YZD378	Tajikistan	kabuli	0.271282
354	YZD379	Hejing, Xinjiang, China	kabuli	0.296971
355	YZD380	Kashgar, Xinjiang, China	kabuli	0.295513
356	YZD381	Hotan, Xinjiang, China	kabuli	0.273851
357	YZD382	Kazakhstan	kabuli	0.22136
358	YZD383	Tajikistan	desi	0.229588
359	YZD384	Changji Prefecture, Xinjiang, China	kabuli	0.193089
360	YZD385	Kashgar, Xinjiang, China	kabuli	0.337002
361	YZD386	Tajikistan	kabuli	0.229146
362	YZD387	Tajikistan	kabuli	0.411577
